# Supplementary material for: Elucidating a locus coeruleus-dentate gyrus dopamine pathway for operant reinforcement
Source: eLife. 2023 Apr 21;12:e83600. doi: 10.7554/eLife.83600 (PMC10162798; doi:10.7554/eLife.83600)
Supplement: Figure 1—source data 1. [file elife-83600-fig1-data1.csv]

	Session	D1::eYFP	D1::eYFP	D1::eYFP	D1::eYFP	D1::eYFP	D1::eYFP	D1::eYFP	D1::eYFP	D1::ChR2	D1::ChR2	D1::ChR2	D1::ChR2	D1::ChR2	D1::ChR2	D1::ChR2	D1::ChR2
FR1 1	1	0	0	0	0.1	0	0	0.07	0.07	3.3333	0	0.1	0.3	0.0667	0.0333	0	0.1667
FR1 2	2	0	0	0.1333	0.1	0	0.03	0.2	0	0	3.3	0.4333	0.1	0.0333	0.1	0	0.1667
FR1 3	3	0.0667	0	0	0.1333	0.0667	0.1	0.03	0.1	0.7333	3.3333	0.2	0.0667	0.0667	0.4	0.1	0.0333
FR1 4	4	0.1333	0	0.0667	0.1333	0.1	0.07	0.03	0.17	3.0333	1.8333	1.9333	1.5	0.4333	0.8	0.3333	0.4667
FR1 5	5	0.1	0.1	0.1333	0.0667	0.1333	0.03	0.03	0.1	3.2	1.4667	2.0333	1.9667	0.2667	0.5333	1.3	2.5333
FR1 6	6	0.0333	0.0667	0	0.1667	0	0.03	0	0.1	2.7333	3.3333	1.1	2.5	0.8333	0.4	1.3333	1.0333
FR1 7	7	0.0333	0.3333	0.0667	0.0667	0.1333	0.03	0	0.03	5.8667	3.3333	0.7333	1.5	0.4333	0.6667	1.1	0.8
FR1 8	8	0	0.1667	0	0.0667	0.0667	0.07	0.07	0.1	3.2333	3.3333	1	2.0667	0.4667	0.4667	0.6667	1.2
FR3 1	9	0	0.0667	0	0.0667	0.7	0.07	0.07	0.13	4.7667	2.6667	1.7	3.7333	1.5333	1.8333	1	0.8667
FR3 2	10	0.0667	0.1333	0	0.1667	0.4667	0.07	0.1	0.1	12.3	3.5333	1.0667	2.5667	1.4667	1.7333	0.7333	0.4667
FR3 3	11	0.2	0.2667	0	0.0667	2.9	0.03	0.03	0.03	12.0667	2.2667	1.6	2.6667	3.2333	1.2667	0.6	2.2667
FR3 4	12	0.0667	0.1667	0.0667	0.0667	0.7333	0.03	0	0.07	9.5667	1.7	2.1667	3.6667	2.0667	0.7333	0.3667	5.1333
FR3 5	13	0.0333	0.0667	0.0333	0.7333	0.1333	0	0.07	0.07	6.3	4.2	1.5	6.7667	1.4	0.6667	1.2	0.6667
FR3 6	14	0	0.2	0.0333	3.3	0.1667	0	0	0	8.7	2.4333	1.2667	2.4333	1.1667	0.3333	1.1	1.6667
FR3 7	15	0.0333	0.0333	0	0.2333	0.2	0	0	0	7.4	8.1	1.0667	4.1667	0.9333	0.5333	1.2667	1
FR3 8	16	0	0	0.0333	0.4	0.3333	0	0.03	0.03	4.8667	8	1.1333	3.6333	1.9	0.5333	1.4667	1.6333
FR5 1	17	0	0.0333	0.6	0.0667	0.5	0.03	0.03	0	6.9833	2.1	0.6667	3.5	3.8	0.8667	3.2667	0.6667
FR5 2	18	0	0	0.7	0.1333	0.0667	0	0.03	0	15.2167	6.7667	0.3333	4.0333	0.7333	1.3333	2.6333	0.7
FR5 3	19	0	0	1.7667	0.8	0.2667	0.07	0.03	0	11.85	5	0.2333	3.4333	0.4333	0.7333	0.8	0.3333
FR5 4	20	0	0.0667	0.7	0.3	0.2667	0.03	0.03	0.07	8	4.7333	0.6667	4.2	8.1333	3.3333	2.0333	0.4333
FR5 5	21	0	0.2667	1.0333	0.8333	0.1333	0	0	0.03	6.2333	1.6667	1	2.4333	5.7667	2.4333	6.7	3.6333
FR5 6	22	0	0	0.8	0.2333	0.2333	0	0	0	6.8667	2.3667	1.6333	2.5	6.9333	4.0333	7.8333	1.8667
FR5 7	23	0	0.0667	2	0.2	0.1333	0.03	0.07	0.03	2.8	7.4	1.3	2.7	5	2.4	12.3333	2.2333
FR5 8	24	0	0.0333	1.2	0.0667	0.0667	0.07	0.03	0	4.1	7.3	0.9333	2.9	9.7	2.3333	12.7	1.6667
