# Supplementary material for: Elucidating a locus coeruleus-dentate gyrus dopamine pathway for operant reinforcement
Source: eLife. 2023 Apr 21;12:e83600. doi: 10.7554/eLife.83600 (PMC10162798; doi:10.7554/eLife.83600)
Supplement: Figure 1—source data 2. [file elife-83600-fig1-data2.zip]

Archive with 1 entries (1 files):
- D1DG self  stim press rate extinction.csv
