# Supplementary material for: Elucidating a locus coeruleus-dentate gyrus dopamine pathway for operant reinforcement
Source: eLife. 2023 Apr 21;12:e83600. doi: 10.7554/eLife.83600 (PMC10162798; doi:10.7554/eLife.83600)
Supplement: Figure 1—source data 2. [file elife-83600-fig1-data2.zip › D1DG self stim press rate extinction.csv]

	Session	D1:ChR2-DG	D1:ChR2-DG	D1:ChR2-DG	D1:ChR2-DG	D1:ChR2-DG	D1:ChR2-DG	D1:ChR2-DG	D1:ChR2-DG	D1:ChR2-DG	D1:ChR2-DG	D1:ChR2-DG	D1:eYFP-DG	D1:eYFP-DG	D1:eYFP-DG	D1:eYFP-DG	D1:eYFP-DG	D1:eYFP-DG	D1:eYFP-DG	D1:eYFP-DG	D1:eYFP-DG	D1:eYFP-DG	D1:eYFP-DG
Ext 1	1		3.5667			3.2333	1.0667	2.8	8.7667	0.7333	7.5	1.4333	0	0	0.6	0.1	0.0667	0.07	0.03	0.1
Ext 2	2		5.3			3.7	1.6333	1.3	6.9333	1.0667	1.6333	0.5	0	0.0667	0.2667	0.1	0.0667	0.03	0.03	0.03
Ext 3	3		4.9			1.9667	0.8333	1	1.5333	1.0667	4.2333	2.1	0	0	0.7	0.3333	0.0667	0	0.17	0
Ext 4	4		7.7333			1.4667	0.8333	1.8667	1.0667	1.4333	6.9	0.4333	0.0333	0.0333	0.5	0.2667	0.2333	0	0	0
Ext 5	5		4.8667			1.2333	0.3333	1.133	3.6667	1.4667	3.3333	0.4667	0.0667	0.0333	0.6667	0.1333	0.0667	0	0.1	0.07
Ext 6	6		2.8667			1.2	1.0333	1.2333	5.8333	0.6333	2.4	1	0.0333	0	0.3667	0.0667	0.1333	0	0.1	0
Ext 7	7		0.6333			1.3333	0.4333	1.233	3.8333	0.6333	7.8667	0.5	0	0.0333	1.0333	0.0333	0.2333	0	0.1	0
Ext 8	8		0.3			2.1333	0.1667	1.3333	2	0.3333	8.5333	0.5333	0.0667	0	0.8	0.0667	0.5333	0	0	0
