# Supplementary material for: Elucidating a locus coeruleus-dentate gyrus dopamine pathway for operant reinforcement
Source: eLife. 2023 Apr 21;12:e83600. doi: 10.7554/eLife.83600 (PMC10162798; doi:10.7554/eLife.83600)
Supplement: Figure 2—source data 1. [file elife-83600-fig2-data1.csv]

LC	LC	LC	LC	LC	LC	LC	LC	VTA	VTA	VTA	VTA	VTA	VTA
22.22222222	21.875	40	46.15384615	60	48.39	54.545	35.714	0	0	0	0	0	0
