# Supplementary material for: Elucidating a locus coeruleus-dentate gyrus dopamine pathway for operant reinforcement
Source: eLife. 2023 Apr 21;12:e83600. doi: 10.7554/eLife.83600 (PMC10162798; doi:10.7554/eLife.83600)
Supplement: Figure 3—source data 3. [file elife-83600-fig3-data3.zip › PropPressRateDoseDrugSelfStim.csv]

Vehicle	Vehicle	Vehicle	Vehicle	Vehicle	Vehicle	Vehicle	Vehicle	3 mg/kg	3 mg/kg	3 mg/kg	3 mg/kg	3 mg/kg	3 mg/kg	3 mg/kg	3 mg/kg	6 mg/kg	6 mg/kg	6 mg/kg	6 mg/kg	6 mg/kg	6 mg/kg	6 mg/kg	6 mg/kg
57.99999	27.99	20.01	26.000001	39.99999	30	3	21	114.99999	20.000001	0	18.999999	23.000001	28.999998	9	30	27.999999	11.000001	0	27.999999	12	23.000001	8.1	72.9
