# Supplementary material for: Elucidating a locus coeruleus-dentate gyrus dopamine pathway for operant reinforcement
Source: eLife. 2023 Apr 21;12:e83600. doi: 10.7554/eLife.83600 (PMC10162798; doi:10.7554/eLife.83600)
Supplement: Figure 3—source data 4. [file elife-83600-fig3-data4.zip › SCHPressRateDoseDrugSelfStim.csv]

	Vehicle	Vehicle	Vehicle	Vehicle	Vehicle	Vehicle	Vehicle	Vehicle	0.1 mg/kg	0.1 mg/kg	0.1 mg/kg	0.1 mg/kg	0.1 mg/kg	0.1 mg/kg	0.1 mg/kg	0.1 mg/kg	0.2 mg/kg	0.2 mg/kg	0.2 mg/kg	0.2 mg/kg	0.2 mg/kg	0.2 mg/kg	0.2 mg/kg	0.2 mg/kg
Vehicle	57.99999	27.99	20.01	26.000001	39.99999	30	3	21	3.999999	12	0	14.000001	18.999999	36.99999	0.9	6.9	0.9999999	6	0	27.999999	6	16.000002	6	0
