# Supplementary material for: Elucidating a locus coeruleus-dentate gyrus dopamine pathway for operant reinforcement
Source: eLife. 2023 Apr 21;12:e83600. doi: 10.7554/eLife.83600 (PMC10162798; doi:10.7554/eLife.83600)
Supplement: Figure 4—source data 1. [file elife-83600-fig4-data1.zip › PROP 21mM_10.5mM cannula.csv]

		Veh	Veh	Veh	Veh	Veh	Veh	Veh	Veh	10.5mM	10.5mM	10.5mM	10.5mM	10.5mM	10.5mM	10.5mM	10.5mM	21 mM	21 mM	21 mM	21 mM	21 mM	21 mM	21 mM	21 mM
					WT12	WT12-2							WT12	WT12-2							WT12	WT12-2
Vehicle		10.5	9.3	6.3	10	9	12	7	7	5	3	3	14	13	9	6	5	6	1	25	3	5	9	8	4
