# Supplementary material for: Elucidating a locus coeruleus-dentate gyrus dopamine pathway for operant reinforcement
Source: eLife. 2023 Apr 21;12:e83600. doi: 10.7554/eLife.83600 (PMC10162798; doi:10.7554/eLife.83600)
Supplement: Figure 4—source data 2. [file elife-83600-fig4-data2.zip › SCH 3.6mM_1.8mM cannula.csv]

Veh	1.8mM	3.6mM
10.5	5	3.9
9.3	0	2.1
6.3	1	0
15	9.9	12
18	14.1	15
12	8	3
7	2	1
7	0	2
