# Supplementary material for: Elucidating a locus coeruleus-dentate gyrus dopamine pathway for operant reinforcement
Source: eLife. 2023 Apr 21;12:e83600. doi: 10.7554/eLife.83600 (PMC10162798; doi:10.7554/eLife.83600)
Supplement: Figure 4—source data 4. [file elife-83600-fig4-data4.zip › Total head movement.csv]

No drug	No drug	No drug	No drug	No drug	SCH 3.6mM	SCH 3.6mM	SCH 3.6mM	SCH 3.6mM	SCH 3.6mM	PROP 21mM	PROP 21mM	PROP 21mM	PROP 21mM	PROP 21mM
WT12-2	WT12	WT3-0	WT3-1	WT3-2	WT12-2	WT12	WT3-0	WT3-1	WT3-2	WT12-2	WT12	WT3-0	WT3-1	WT3-2
1.5237	1.4705	1.6363	1.6634	1.6068	1.3798825709871	1.61414244926668	1.52845257008481	0.885617362432162	1.25654897389449	1.52860682639468	1.6314009550181	1.55322867305013	1.6050928935982	1.66668188624382
