# Supplementary material for: Elucidating a locus coeruleus-dentate gyrus dopamine pathway for operant reinforcement
Source: eLife. 2023 Apr 21;12:e83600. doi: 10.7554/eLife.83600 (PMC10162798; doi:10.7554/eLife.83600)
Supplement: Figure 7—source data 1. [file elife-83600-fig7-data1.zip › Modulated neurons FR delay one second.csv]

Lever press	Both levers	Lever 1 only	Lever 2 only	Reward	Extension
10.9375	6.25	3.125	1.5625	3.125	1.5625
12.90323	4.83871	0	8.064516	4.83871	0
31.81818	22.72727	4.545455	4.545455	4.545455	4.545455
20.33898	11.86441	1.694915	6.779661	10.16949	10.16949
6	3	3	0	2	1
